# Supplementary material for: Correction: Generation by Reverse Genetics of an Effective, Stable, Live-Attenuated Newcastle Disease Virus Vaccine Based on a Currently Circulating, Highly Virulent Indonesian Strain
Source: PLoS One. 2022 Mar 14;17(3):e0265578. doi: 10.1371/journal.pone.0265578 (PMC8920174; doi:10.1371/journal.pone.0265578)
Supplement: S3 File — (ZIP) [file pone.0265578.s003.zip]

Archive with 7 entries (7 files):
- Raw data for Supporting Figure 1A.pzf
- Raw data for Supporting Figure 1B.pzf
- Raw data for Supporting Figure 2A.pzf
- Raw data for Supporting Figure 2B.pzf
- Raw data for Supporting Figure 3A.pzf
- Raw data for Supporting Figure 3B.pzf
- Raw data for Supporting Figure 4.pzf
